# Supplementary material for: Harnessing macrophage-drug conjugates for allogeneic cell-based therapy of solid tumors via the TRAIN mechanism
Source: Nat Commun. 2025 Feb 4;16:1327. doi: 10.1038/s41467-025-56637-9 (PMC11790938; doi:10.1038/s41467-025-56637-9)
Supplement: Supplementary file 8 — Source Data [file 41467_2025_56637_MOESM8_ESM.xlsx]

## Sheet: Figure 1
Figure 1a		Control			HFt-AF488
	CD4+	109	84.5	172	326	363	623
	CD8+	117	91.8	192	498	336	544
	Monocytes	18.6	14.8	23.3	1107	1189	2225
	Macrophages	87.7	97.7	149	21000	21400	14900
Figure 1b	Time	Monocytes (20 μg/mL HFt-AF488)			Macrophages (20 μg/mL HFt-AF488)			Monocytes (200 μg/mL HFt-AF488)			Macrophages (200 μg/mL HFt-AF488)
	30	874.6	608.6	728.6	2457	2310	2483	1457.6	1286.6	1607.6	4783	5184	5579
	90	1371.6	1233.6	1292.6	7643	6909	6922	3188.6	3227.6	2600.6	17475	14575	16975
	180	1833.6	1431.6	1829.6	8056	11475	12475	3961.6	3285.6	3134.6	24975	26075	24875
Figure 1c	HFt-AF488 (mg/mL)	4° C			37° C
	0	177	149	192	206	160	219
	0.005	983	943	1114	6648	4511	4380
	0.01	1611	1400	1419	7864	6506	5079
	0.025	2076	2613	2343	11400	8670	7723
	0.05	2897	3273	2871	17800	15100	12300
	0.1	3616	4285	4140	20500	23800	19700
	0.5	6203	8500	6506	26500	34200	33900
Figure 1e	Time (min)
	0	42.6	48.2	69
	5	620	598	484
	15	1748	1970	1507
	45	6728	6688	5222
	90	13300	14200	9755
	180	23100	25900	19100
	360	45700	41700	35700
Figure 1g	HFt-AF488	-	+	+	+	+	+
	HFt (mg/mL)	-	+	0.5	1.25	2.5	5
		112	3478	2993	2033	2181	2009
		125	3929	2994	2255	2284	2162
		118	3604	2752	1990	2325	1541
Figure 1i	HFt-AF488	-	+	+	+	+
	EIPA (µg/mL)	-	-	10	25	50
		192	24900	27600	18800	6689
		159	25600	24500	19400	8603
		176	21100	17000	12100	4645
Figure 1j	HFt-AF488	-	+	+	+	+
	Rottlerin (μM)	-	-	2	4	6
		118	4321	3188	2462	1970
		87	8298	2367	846	810
		102	8659	2968	1068	1006
Figure 1k	HFt-AF488	-	+	+	+	+	+	+
	Cytochalasin D (μM)	-	-	1.25	2.5	5	10	20
		103	9691	4039	4280	4344	3697	3461
		90.9	8004	5571	4956	3782	3325	4146
		108	8052	4286	3452	2970	2737	3277

## Sheet: Figure 2
Figure 2a		HFt-AF488	-	+	+	+	+	+
		CPZ (μM)	-	-	10	20	30	40
			HFt uptake (MFI)
			68.5	20700	19300	12800	8915	6182
			61.2	24200	18700	13200	10600	7298
			70.9	26900	23700	17900	13300	10300
Figure 2b			HFt uptake (MFI)
		HFt-AF488	-	+	+	+	+	+
		CPZ (μM)	-	-	10	20	25	30
			105	7818	6517	3175	1670	1262
			133	7967	5978	3903	2780	2506
			102	8213	4269	1388	927	511
Figure 2e		Viability (%)
		Control	siScr	siCLTC-1	siCLTC-2
		87	86	86	87
		66	72	56	52
		91	94	93	92
		91	94	91	89
Figure 2f		HFt uptake (MFI)
		Control	siScr	siCLTC-1	siCLTC-2
		100	91	61	58
		100	93	40	67
		100	90	70	58
		100	95	66	58
Figure 2g			HFt uptake (MFI)
		HFt-AF488	-	+	+	+	+
		Dynasore (μM)	-	-	20	40	80
			123	14572	12869	9860	7839
			120	14072	10869	9120	6973
			96	8702	8005	7266	7702
			HFt uptake (MFI)
Figure 2h		Tfn-AF488	-	+	+	+	+
		Dynasore (μM)	-	-	20	40	80
			96	8913	7186	5985	3175
			87	9159	7212	5116	2889
			93	6192	5153	4528	4687
Figure 2j			HFt uptake (MFI)
		HFt-AF488	-	+	+	+	+	+
		Nystatin (μM)	-	-	10	20	30	40
			123	17300	17900	17400	16900	16800
			110	28300	26500	25400	25100	23600
			132	15000	16400	15900	14300	14000
Figure 2k			HFt uptake (MFI)
		HFt-AF488	-	+	+	+	+	+
		Nystatin (μM)	-	-	10	20	30	40
			92	7042	6817	7639	7242	5963
			109	6452	6188	6763	6775	5203
			74	5360	6182	6036	5754	4575
Figure 2l			HFt uptake (MFI)
		HFt-AF488	-	+	+	+	+
		Genistein (μM)	-	-	50	100	200
			91.4	12500	12600	12100	9557
			112	16500	15000	14100	12500
			110	12100	12100	11200	11100
Figure 2m			HFt uptake (MFI)
		HFt-AF488	-	+	+	+	+
		Genistein (μM)	-	-	50	100	200
			103	7146	7193	7308	6456
			110	7403	7518	7342	6992
				7292	7604	7435	7119
Figure 2n		Viability (%)
		Control	siScr	siCAV1-1	siCAV1-2
		73.9	70.6	75.8	77.5
		77.7	70.2	70.3	74.1
		68.1	67.5	70.2	76.7
Figure 2o		HFt uptake (% of Control)
		Control	siScr	siCAV1-1	siCAV1-2
		100	103	81	108
		100	102	93	112
		100	85	71	88
Figure 2p		Viability (%)
		Control	siScr	siCAV1-1	siCAV1-2
		92.8	93.2	93.9	90.3
		90.3	91.1	90.9	91
		74	77	72	74
Figure 2q		HFt uptake (% of Control)
		Control	siScr	siCAV1-1	siCAV1-2
		100	101.1	92.8	89.2
		100	103	97.8	100.4
		100	97.6	88.9	95.7
Figure 2s		HFt-AF488	-	+	+	+	+	+
		ML141 (μM)	-	-	2,5	5	10	20
			57.8	14000	16300	15300	14900	13700
			53.9	10500	13700	12800	11500	10800
			66	11600	12900	11400	11300	9560
Figure 2t		HFt-AF488	-	+	+	+	+	+
		ML141 (μM)	-	-	2,5	5	10	20
			86.95	10750	10900	10550	10450	9175
			77.05	8964.5	8525	8523.5	8299	7474.5
			91	5901	7589	6969	6284	3912

## Sheet: Figure 2d
Figure 2d

## Sheet: Figure 2r
Figure 2r

## Sheet: Figure 3
Figure 3b		HFt-AF488	-	+	+	+	+	+	+
		AcLDL (μg/mL)	-	-	1	5	10	50	100
			175	3310	2860	2334	2064	1620	1458
			171	1913	1904	1543	1354	1193	1108
			138	3871	3792	2824	2201	1818	1651
Figure 3d		AcLDL-AF488	-	+	+	+	+	+
		HFt (mg/mL)	-	-	0.1	0.5	2.5	5
			137	13100	12000	11500	9985	8330
			146	12500	11500	10700	9459	7502
			167	10100	9994	9636	7959	7089
Figure 3f			HFt uptake (% of Control)
		Concentration (µg/mL)	poly(C)			poly(G)			poly(I)
		1	115	95	96	100	85	78	99	82	75
		10	107	88	75	78	40	49	66	58	61
		100	97	93	91	27	21	21	31	35	33
		500	113	97	88	20	17	18	26	34	25
Figure 3g			HFt uptake (% of Control)
		Concentration (µg/mL)	Mannan						Fucoidan
		1	95	92	97	133.808	99.1302	96.5786	99	77	97	95.5544	95.1928	82.7956
		10	95	84	96	124.02	106.77	104.736	94	54	82	87.2606	72.3437	62.7664
		100	95	88	90	126.445	100.165	98.064	82	43	80	69.4957	59.4264	46.6577
		500	100	103	93	125.654	97.426	91.9518	58	36	62	41.6974	27.2097	21.953
			HFt uptake (% of Control)
Figure 3h		Concentration (µg/mL)	Chondroitin sulphate			Dextran sulphate
		50	107.743	85.7506	95.187	48.458	40.6011	47.2871
		200	88.8551	78.0534	87.5271	48.3653	36.9911	56.0577
		500	102.581	92.3346	87.0037	47.5711	35.6234	48.3723
		1000	93.1304	97.535	98.3659	45.268	41.8734	53.1086
Figure 3l		2^-ΔCt
		MSR1	SCARA5	MARCO
		0.002833	0	2e-05
		0.002933	0	4.4e-05
		0.002132	0	1.4e-05
Figure 3n			MSR1 expression (% of control)
		Time (min)	Control	15	30	60	120	180
			100	84.8485	73.8095	49.1342	34.8485	27.9221
			100	78.1053	105.684	59.3684	35.3684	32.4211
			100	112.719	97.807	81.3597	49.5614	44.2983
Figure 3p			MSR1 expression (relative to GAPDH)
		Time (h)	CHX			CHX + HFt
		0	100	100	100	100	100	100
		1	100.2	113.7	109.3	76.8	73.2	83.6
		2	75.5	93.1	73.4	44.7	42.7	35.3
		4	40.2	54.9	51.5	10.2	12.1	9.3
		6	33.5	41.8	45	3.9	4.7	5.6
Figure r		MSR1 expression (% of control)
		Control	siScr	siMSR1-1	siMSR1-2
		100	135.987	4.69113	14.9024
		100	103.029	2.47608	6.85705
		100	77.5093	2.09342	9.35867
Figure 3s		AcLDL uptake (% of control)
		Control	siScr	siMSR1-1	siMSR1-2
		100	95	32	51
		100	91	22	30
		100	90	41	60
Figure 3t		HFt uptake (% of control)
		Control	siScr	siMSR1-1	siMSR1-2
		100	91	50	78
		100	96	52	77
		100	100	46	59
Figure 3x		MSR1 expression
		M1	M2
		0.162758	0.720816
		0.253409	1.01665
		0.387262	0.921674
		0.245728	0.762609
Figure 3y			HFt uptake (MFI)
		Time (min)	M1-Mq				M2-Mq
		20	736	953	803	777	3062	4348	3172	2883
		60	2684	3862	3269	2555	12900	15600	13300	12000

## Sheet: Figure 3m
Figure 3m

## Sheet: Figure 3o
Figure 3o

## Sheet: Figure 3q
Figure 3q

## Sheet: Figure 3w
Figure 3w

## Sheet: Figure 4
Figure 4c			MSR-1 expression (MFI)
			Isotype Ctrl			MSR1 antibody
		p-mCherry2	272	276	271	282	287	284
		p-MSR1-mCherry2	272	276	278	4889	5074	5134
Figure 4d			Ligand uptake (MFI)
			Control			HFt-AF488			AcLDL-AF488
		p-mCherry2	245	242		1366	1343	1333	991	966	949
		p-MSR1-mCherry2	254	258		13700	13600	15800	17500	16000	19500
Figure 4g			AlphaScreen signal
		biotin-HFt (nM)	100 nM	33 nM	11 nM	3,7 nM	1,24 nM	0,41 nM
		50	456454	279774	71224	16141	6773	3997
		16.667	673966	841544	966157	433124	97239	28137
		5.556	663941	947850	1505026	624226	143087	47602
		1.852	757964	1166088	1179965	272135	53097	22786
		0.617	724879	911771	319410	53423	14063	7571
		0.206	294052	226597	64586	15469	6162	4222
		0.069	117440	63439	26871	7546	3530	2602
		0.023	58897	29249	15958	4903	2561	2023
Figure 4h		unlabeled HFt (nM)	Inhibition (%)
		1500	101.015	102.939	100.685
		500	101.015	101.575	100.492
		166.667	96.3562	97.2736	98.4298
		55.556	80.9849	81.5831	91.8238
		18.519	55.3137	41.2811	77.0069
		6.173	3.97624	5.00863	56.2643
		2.058	-9.37053	0.594929	25.8
		0.686	-1.82314	-4.22253	15.6939
		0.229	-4.99414	-20.3268	7.65203
		0.076	-1.76849	-13.1107	2.1323
Figure 4i		unlabeled HFt (μM)	Ratio 670/650 nm
		7.63e-11	0.822909	0.829655	0.819717	0.789894	0.834363
		1.53e-10	0.838892	0.844848	0.81606	0.811257	0.832081
		3.05e-10	0.807645	0.849418	0.817116	0.806761	0.833365
		6.1e-10	0.833187	0.841199	0.809953	0.819616	0.82573
		1.22e-09	0.821373	0.835624	0.82509	0.82409	0.83838
		2.44e-09	0.835112	0.834667	0.823997	0.81934	0.840963
		4.88e-09	0.827247	0.8365	0.820842	0.811911	0.83687
		9.77e-09	0.842193	0.837397	0.818306	0.796147	0.832924
		1.95e-08	0.824772	0.831339	0.812152	0.825699	0.828285
		3.91e-08	0.908944	0.858234	0.833372	0.843765	0.847404
		7.81e-08	0.882264	0.879235	0.864043	0.84395	0.873038
		1.56e-07	0.922041	0.914763	0.943634	0.892733	0.947031
		3.13e-07	0.944658	0.956827	0.958839	0.978837	0.95831
		6.25e-07	0.968322	0.964624	0.961943	0.984347	0.962326
		1.25e-06	0.972792	0.979605	0.965202	0.991861	0.967671
		2.5e-06	0.976977	0.981796		0.993817
Figure 4m		HFt uptake (MFI)
		p-mCherry2 + HFt	p-mCherry2 + HFt	p-MSR1-mCherry2	p-MSR1-mCherry + HFt	p-ΔMSR1-mCherry2	p-ΔMSR1-mCherry2 + HFt
		427	1877	513.5	28450	471	14200
		373	1980	429	34250	434	22850
		500	2016	583	27200	561	13000
		377	1886	454	33100	371	21100

[truncated: 59 more sheets: Figure 4a, Figure 4k, Figure 5, Figure 5n, Figure 6, Figure 6d, Figure 6j, Figure 6k, Figure 6v, Figure 6w, Figure 7, Figure 8, Figure 9, Figure 10, Figure S2, Figure S3, Figure S4, Figure S5, Figure S5a, Figure S5c …]
